# Supplementary material for: Mapping subcortical brain lesions, behavioral and acoustic analysis for early assessment of subacute stroke patients with dysarthria
Source: Front Neurosci. 2025 Jan 7;18:1455085. doi: 10.3389/fnins.2024.1455085 (PMC11753205; doi:10.3389/fnins.2024.1455085)
Supplement: Supplementary file 2 [file Table_2.XLSX]

## Sheet: Sheet1
Supplemental Table 1. Background information of the 20 stroke patients.
Code	Sex	Age (year)	Education (year)	MoCA（30）	Lesion site
					Left hemisphere		Right hemisphere		Brain stem
					GM	WM	GM	WM
1	male	83	12	18	CAU、PUT、ThA		CAU、ThA	*
2	male	50	6	19			PAL、PUT、ThA
3	male	43	6	19	Cere、PAL、ThA	*	Cere	*	*
4	female	35	15	24	Cere、ThA	*	Cere	*	*
5	male	64	9	13	CAU、PAL、PUT、THA		Cere、CAU、PAL、PUT	*	*
6	male	51	6	12	PAL、PUT、ThA	*	PAL、ThA	*
7	male	77	12	18	Cere、PUT、ThA	*	Cere、CAU、PAL、PUT、THA	*	*
8	female	49	6	24.5	Cere、CAU		Cere、CAU
9	male	79	16	22.5	Cere、PAL	-	-	-
10	male	55	9	18	Cere	-	Cere	-	-
11	female	60	19	12	Cere、PAL	*	-
12	male	37	12	22		*	PAL、PUT、THA	*	*
13	male	60	12	23	Cere、PAL、PUT、THA	-	Cere、THA	-	*
14	male	68	12	29			PAL
15	male	61	14	26			Cere、CAU、PAL	*	*
16	female	66	14	24	Cere、CAU	*	Cere、CAU、PAL、PUT	*	*
17	male	55	12	29	Cere		Cere、PAL
18	male	66	6	19		*		*
19	male	83	12	28					*
20	male	51	12	17	Cere、CAU、PAL、PUT、THA		Cere、THA	*	*
