# Supplementary material for: Mapping subcortical brain lesions, behavioral and acoustic analysis for early assessment of subacute stroke patients with dysarthria
Source: Front Neurosci. 2025 Jan 7;18:1455085. doi: 10.3389/fnins.2024.1455085 (PMC11753205; doi:10.3389/fnins.2024.1455085)
Supplement: Supplementary file 3 [file Table_3.XLSX]

## Sheet: Sheet1
The detailed FDA score of all 20 subacute stroke patients
ID	Gender	Reflex			Respiration		Lips					Jaw		Velum			Laryngeal				Tongue						Intelligibility
		Cough	Swallow	Dribble	At rest	In speech	At rest	Spread	Seal	Alternate	In speech	At rest	In speech	Fluids	Maintenance	In speech	Time	Pitch	Volume	In speech	At rest	Protrusion	Elevation	Lateral	Alternate	In speech	Words	Sentences	Conversation	Speed
P001	Male	3	4	4	4	3	4	3	4	4	4	4	4	4	3	4	3	3	3	4	4	4	4	4	3	4	4	3	3	3
P002	Male	3	3	3	4	4	3	3	4	4	4	4	4	4	4	3	4	4	4	4	3	4	4	4	3	3	4	3	4	4
P003	Male	4	4	4	4	4	3	3	4	3	3	3	3	4	4	4	4	3	4	4	3	4	4	4	4	4	4	4	4	4
P004	Female	4	4	4	4	4	4	4	4	3	4	4	4	3	3	3	3	3	3	3	4	4	3	4	3	3	4	3	3	3
P005	Male	2	2	4	2	1	2	3	2	2	2	4	4	4	3	3	0	1	1	0	4	3	3	3	1	2	0	0	2	1
P006	Male	4	4	4	3	3	3	3	2	1	2	4	2	4	4	3	3	2	2	2	2	2	2	2	2	2	2	3	3	3
P007	Male	1	0	1	4	4	4	4	4	1	2	4	2	4	4	2	4	2	1	1	4	4	2	4	4	1	2	2	1	1
P008	Female	3	4	4	4	3	4	3	4	3	4	4	4	4	3	4	4	4	3	3	3	3	3	4	4	4	2	1	4	3
P009	Male	3	3	3	4	3	3	3	3	3	3	4	4	4	4	4	2	2	2	3	4	4	3	3	3	3	2	2	3	3
P010	Male	4	4	3	4	3	4	1	2	2	2	4	2	4	4	4	3	2	2	3	4	4	4	4	3	2	1	1	3	3
P011	Female	4	4	4	4	4	3	4	4	4	4	4	3	4	4	4	4	4	4	3	4	4	4	4	4	4	4	4	4	3
P012	Male	4	4	4	4	4	3	2	3	4	3	4	4	4	4	4	2	3	3	2	3	4	3	4	4	4	2	2	3	4
P013	Male	4	4	4	4	3	4	4	4	3	4	3	4	4	4	3	2	1	3	3	4	4	4	4	4	3	2	4	3	3
P014	Male	3	3	4	4	4	4	2	4	4	3	4	2	4	4	3	4	4	4	2	3	4	4	3	3	3	3	4	3	4
P015	Male	3	3	4	4	4	4	2	4	4	4	4	4	4	2	4	2	3	1	3	4	4	4	4	3	3	3	3	3	3
P016	Female	3	3	3	3	3	4	4	2	2	2	3	4	4	4	3	1	1	2	4	4	1	2	2	2	2	1	2	2	2
P017	Male	3	4	3	3	4	1	2	3	3	3	4	3	4	3	4	2	4	3	3	2	3	3	2	3	3	2	3	4	3
P018	Male	1	1	4	4	4	4	3	4	4	4	4	4	4	4	4	4	4	4	4	4	4	4	4	4	4	4	4	4	4
P019	Male	4	4	4	3	3	1	2	2	2	3	4	4	4	4	4	1	3	3	3	4	3	3	4	4	4	3	4	4	3
P020	Male	4	4	4	4	4	3	4	3	4	4	4	4	4	4	4	3	4	4	4	4	3	3	3	3	4	4	4	4	4
